# Supplementary material for: Healthcare Expenditures among the Elderly in China: The Role of Catastrophic Medical Insurance
Source: Int J Environ Res Public Health. 2022 Nov 2;19(21):14313. doi: 10.3390/ijerph192114313 (PMC9656772; doi:10.3390/ijerph192114313)
Supplement: Supplementary file 1 [file ijerph-19-14313-s001.zip]

Archive with 1 entries (1 files):
- ijerph-1937224-supplementary.pdf
